# Supplementary material for: Master protocol trials in oncology: Review and new trial designs
Source: Contemp Clin Trials Commun. 2018 Aug 24;12:1–8. doi: 10.1016/j.conctc.2018.08.009 (PMC6120722; doi:10.1016/j.conctc.2018.08.009)
Supplement: Data Profile [file mmc1.xml]

<?xml version="1.0" encoding="UTF-8" standalone="no"?><data:data><datasets><author>hirakawa@m.u-tokyo.ac.jp</author><type>0</type><dataset><value>1</value><reason>No data was used for the research described in the article</reason><comments/></dataset></datasets></data:data>
